# Supplementary material for: Positive Deviance for Dual-Method Promotion among Women in Uganda: A Qualitative Study
Source: Int J Environ Res Public Health. 2020 Jul 12;17(14):5009. doi: 10.3390/ijerph17145009 (PMC7400262; doi:10.3390/ijerph17145009)
Supplement: Supplementary file 1 [file ijerph-17-05009-s001.zip]

Archive with 12 entries (12 files):
- Table S1-Questionnaire (English).pdf
- __MACOSX/._Table S1-Questionnaire (English).pdf
- Table S2-Questionnaire (Runyankore).pdf
- __MACOSX/._Table S2-Questionnaire (Runyankore).pdf
- Table S3-Interview Guide.pdf
- __MACOSX/._Table S3-Interview Guide.pdf
- Table S4-Consolidated criteria for reporting qualitative studies (COREQ) 32-item checklist.pdf
- __MACOSX/._Table S4-Consolidated criteria for reporting qualitative studies (COREQ) 32-item checklist.pdf
- Table S5-The detailed characteristics of participants included in in-depth interviews.pdf
- __MACOSX/._Table S5-The detailed characteristics of participants included in in-depth interviews.pdf
- Text S6-Barriers to dual-method use which were not directly related to HEC use for women in stable relationships.pdf
- __MACOSX/._Text S6-Barriers to dual-method use which were not directly related to HEC use for women in stable relationships.pdf
